# Supplementary material for: The presence of Epstein-Barr virus significantly impacts the transcriptional profile in immunodeficiency-associated Burkitt lymphoma
Source: Front Microbiol. 2015 Jun 10;6:556. doi: 10.3389/fmicb.2015.00556 (PMC4462103; doi:10.3389/fmicb.2015.00556)
Supplement: Supplementary file 1 [file Table1.XLS]

## Sheet: Sheet1
Supplementary Table 1. Description of the Burkitt Lymphoma cases used in this study for gene expression profiling (GEP) and microRNA expression profiling.
Samples ID	Diagnosis	BL subtype	EBER	GEP	miRNA	Gender	Age	Biopsy site	MYC translocation*
BL_01	Burkitt lymphoma	Sporadic	NEG	Yes	Yes	F	34	LN	Positive
BL_02	Burkitt lymphoma	Sporadic	NEG	Yes	Yes	M	15	LN	Positive
BL_03	Burkitt lymphoma	Sporadic	NEG	Yes	Yes	M	64	LN	Positive
BL_04	Burkitt lymphoma	Sporadic	NEG	Yes	Yes	M	34	LN	Positive
BL_05	Burkitt lymphoma	Sporadic	POS	Yes	Yes	F	19	LN	Positive
BL_06	Burkitt lymphoma	Sporadic	POS	Yes	Yes	M	34	LN	Positive
BL_07	Burkitt lymphoma	Sporadic	NEG	Yes	Yes	M	62	LN	Positive
BL_08	Burkitt lymphoma	Sporadic	NEG	Yes	Yes	F	78	LN	Positive
BL_09	Burkitt lymphoma	Sporadic	POS	Yes	Yes	M	36	LN	Positive
BL_10	Burkitt lymphoma	Sporadic	NEG	Yes	Yes	NA	NA	LN	Positive
BL_11	Burkitt lymphoma	Sporadic	POS	Yes	Yes	F	37	LN	Positive
BL_12	Burkitt lymphoma	Sporadic	NEG	Yes	Yes	F	19	LN	Positive
BL_13	Burkitt lymphoma	Sporadic	POS	Yes	Yes	M	39	LN	Positive
BL_14	Burkitt lymphoma	Endemic	POS	Yes	Yes	NA	3.5	Abdomen	Positive
BL_15	Burkitt lymphoma	Endemic	POS	Yes	Yes	NA	6	Jaw	Positive
BL_16	Burkitt lymphoma	Endemic	POS	Yes	Yes	NA	7	Jaw	Positive
BL_17	Burkitt lymphoma	Endemic	POS	Yes	Yes	NA	3.5	Jaw	Positive
BL_18	Burkitt lymphoma	Endemic	POS	Yes	Yes	NA	10	Jaw	Positive
BL_19	Burkitt lymphoma	Endemic	POS	Yes	Yes	NA	10	NA	Positive
BL_20	Burkitt lymphoma	Endemic	NEG	Yes	Yes	NA	7	Jaw	Positive
BL_21	Burkitt lymphoma	Endemic	POS	Yes	Yes	NA	NA	Jaw	Positive
BL_22	Burkitt lymphoma	immunodeficiency-associated	POS	Yes	Yes	M	72	LN	Positive
BL_23	Burkitt lymphoma	immunodeficiency-associated	NEG	Yes	Yes	F	67	LN	Positive
BL_24	Burkitt lymphoma	immunodeficiency-associated	NEG	Yes	Yes	M	50	LN	Positive
BL_25	Burkitt lymphoma	immunodeficiency-associated	NEG	Yes	Yes	M	45	LN	Positive
BL_26	Burkitt lymphoma	immunodeficiency-associated	POS	Yes	Yes	F	43	LN	Positive
BL_27	Burkitt lymphoma	immunodeficiency-associated	POS	Yes	Yes	M	54	LN	Positive
BL_28	Burkitt lymphoma	immunodeficiency-associated	POS	Yes	Yes	NA	NA	NA	Positive
BL_29	Burkitt lymphoma	immunodeficiency-associated	POS	Yes	Yes	M	50	LN	Positive
BL_30	Burkitt lymphoma	immunodeficiency-associated	NEG	Yes	No	M	45	LN	Positive
