# Supplementary material for: The presence of Epstein-Barr virus significantly impacts the transcriptional profile in immunodeficiency-associated Burkitt lymphoma
Source: Front Microbiol. 2015 Jun 10;6:556. doi: 10.3389/fmicb.2015.00556 (PMC4462103; doi:10.3389/fmicb.2015.00556)
Supplement: Supplementary file 2 [file Table2.XLS]

## Sheet: Sheet1
Supplementary Table 2. EBNA-1 induced targets reported by Dresang et al., 2009.
Gene ID
PHACTR4
RCC1
CDC7
DCLRE1B
POLR1A
DARS
FASTKD1
RPSA
SELK
UBE2D3
INTS12
GSTCD
OSTC
SCOC
MND1
CEP44
PELO
TMEM161B
CTNNA1
BTN2A2
MSH5
SAPCD1
TSPYL4
NT5DC1
MYB
DGKB
NFE2L3
ANKIB1
ADAM9
BHLHE22
MTERFD1
POLR2K
ENY2
NUDCD1
HNRNPK
FAM35A
MKI67
SPRY2
ANKRD10
WDR61
AARS
CYB5A
BCL2L12
DPM1
SETD4
