# Supplementary material for: The presence of Epstein-Barr virus significantly impacts the transcriptional profile in immunodeficiency-associated Burkitt lymphoma
Source: Front Microbiol. 2015 Jun 10;6:556. doi: 10.3389/fmicb.2015.00556 (PMC4462103; doi:10.3389/fmicb.2015.00556)
Supplement: Supplementary file 3 [file Table3.XLS]

## Sheet: Sheet1
Supplementary Table 3. EBER targets according to Gregorovic et Al., 2011.
CDC42BPA
CSRP2
SEPP1
CD96
ANK3
DDAH1
CHL1
RHOU
ADCY6
GAS2
ASS
HLXB9
GLIS3
HOXB6
RNF43
GPR171
CRIM1
KCNV1
NCKAP5
PTGS1
TNFRSF21
NTRK2
IFNA6
AMOTL1
KL
ZDHHC14
TCF2
IFNA5
TGM2
IFNA4
FUT4
SLC7A11
EFNA1
ASPH
PHGDH
TGFB1I1
SASH1
PLD1
IQCD
EDN1
WWTR1
CHST6
PIK3R5
SETBP1
PRUNE2
LRRC32
NRIP1
HHEX
LEPREL1
TCEAL2
ADARB1
CCDC74B
IL12RB2
FAM189A1
TBX15
MMP7
GPR125
SASH1
DACT1
LINCR
CNKSR3
CD9
PAG1
LRRK2
FXYD2
LMO3
ZNF462
GOLPH2
KCNK1
ACTN1
PPIC
IGSF4
MYO6
EGLN3
MBOAT2
ATP1B1
HOOK1
RICH2
PLA1A
MEX3A
ASS
S100A4
TMEM16K
CYP2J2
ACSM3
QPCT
MYBPC2
CEP70
ZNF649
FGL2
NTRK2
SERPINB9
GDF15
MTAC2D1
GPR56
CLCF1
KALRN
IGF1
AKAP7
TMTC2
EPB41L2
CPAMD8
HES5
TGM2
PITPNC1
ZNF439
NDRG1
RNF43
HPCAL1
CD55
TRBV5-4
ZNF93
AGRIN
FAM90A1
ZNF682
CLEC2D
FBXL16
CYP2U1
TMEM23
TNFSF10
IMPA2
SLC7A11
FBN1
TNFRSF10C
T
TNFRSF1B
FOXO1A
NMT2
FHOD3
NALP1
VANGL1
DNAH14
MICAL3
ATF5
TNFRSF19
NOTCH2
CHST6
CD1A
ARHGAP24
AUTS2
NETO1
EHD3
GHR
GPRC5D
PPM1H
ADARB1
CLEC4C
SGK
PGDS
DNAH17
HHEX
FYB
CCDC74B
HCK
PRSS21
FCRL3
SLAMF8
HECW2
TLX2
MSRB3
CXCL12
GIMAP5
CXCR3
ALPK2
TIMD4
TMPRSS3
GABRA4
IL12RB2
TXNDC3
