# Supplementary material for: The presence of Epstein-Barr virus significantly impacts the transcriptional profile in immunodeficiency-associated Burkitt lymphoma
Source: Front Microbiol. 2015 Jun 10;6:556. doi: 10.3389/fmicb.2015.00556 (PMC4462103; doi:10.3389/fmicb.2015.00556)
Supplement: Supplementary file 4 [file Table4.XLS]

## Sheet: Sheet1
Supplementary Table 4. Genes differentially expressed between EBV-positive and EBV-negative immunodeficiency-related Burkitt Lymphoma.
TargetID	p	Regulation in EBV-neg ID-BL	FC (abs)	FC	Log FC
ABCA3	0.0486016	up	24.6702	24.6702	4.6247
ABHD14B	0.0280579	up	22.8609	22.8609	4.51481
ACY3	0.0141267	up	66.3172	66.3172	6.05131
ADIPOQ	0.0317945	up	13.1099	13.1099	3.71259
ADORA2A	0.000151487	up	124.858	124.858	6.96414
ALDH18A1	0.0240771	up	47.9767	47.9767	5.58426
ALKBH8	0.00826284	up	53.5845	53.5845	5.74374
ANAPC10	0.0200206	up	33.5143	33.5143	5.0667
ANKRD1	0.0282684	up	45.9263	45.9263	5.52125
ANKRD11	0.0220823	down	12.2843	-12.2843	-3.61874
ANKRD20A1	0.0485232	up	13.8919	13.8919	3.79617
ANKRD6	0.0468312	up	6.13364	6.13364	2.61674
APEH	0.0120978	up	80.5695	80.5695	6.33216
API5	0.0199386	up	46.118	46.118	5.52726
ARFGAP1	0.0148354	up	9.1255	9.1255	3.1899
ARID3A	0.0451379	down	7.47213	-7.47213	-2.90152
ARRB1	0.0394412	up	10.2734	10.2734	3.36084
ASMTL	0.0110282	up	53.4708	53.4708	5.74068
ATHL1	0.0133948	up	69.12	69.12	6.11103
ATP5F1	0.0266441	up	16.045	16.045	4.00405
B3GALT6	0.00444881	up	18.982	18.982	4.24656
BEST4	0.0180164	up	50.7751	50.7751	5.66605
BICD2	0.0464814	up	6.46521	6.46521	2.6927
BUD13	0.042203	up	7.32907	7.32907	2.87363
C16ORF68	0.00582308	up	55.2496	55.2496	5.78789
C16ORF7	0.046464	up	19.7315	19.7315	4.30243
C17ORF56	0.000886345	down	357.995	-357.995	-8.4838
C17ORF62	0.028151	up	14.7788	14.7788	3.88546
C17ORF65	0.0146662	down	49.795	-49.795	-5.63793
C1ORF128	0.025058	up	36.3495	36.3495	5.18386
C20ORF100	0.0246614	down	9.8026	-9.8026	-3.29316
C21ORF33	0.039519	up	8.10235	8.10235	3.01834
C3ORF20	0.000862442	up	192.327	192.327	7.58742
C3ORF38	0.0202567	up	13.1733	13.1733	3.71955
C4ORF27	0.00993252	up	46.7636	46.7636	5.54732
C5ORF37	0.0193351	down	10.7432	-10.7432	-3.42535
C5ORF39	0.0355614	down	5.21099	-5.21099	-2.38156
C6ORF125	0.0276067	up	24.7578	24.7578	4.62981
C9ORF127	0.0264752	up	46.896	46.896	5.55139
CAPN13	0.011257	up	69.0951	69.0951	6.11051
CCDC4	0.022108	up	29.8506	29.8506	4.89969
CCDC53	0.0111725	up	94.6795	94.6795	6.56498
CCL2	0.0418698	down	7.03684	-7.03684	-2.81493
CCL3	0.00217863	down	85.9069	-85.9069	-6.4247
CCL4L1	0.0228151	down	8.64833	-8.64833	-3.11242
CCNDBP1	0.0425419	up	11.0287	11.0287	3.46319
CD1D	0.00787876	up	28.945	28.945	4.85524
CD37	0.036094	up	10.6491	10.6491	3.41266
CDCA4	0.0422285	down	6.98241	-6.98241	-2.80373
CDKN1A	0.000306658	down	36.8706	-36.8706	-5.2044
CEACAM6	0.0168757	down	93.513	-93.513	-6.54709
CEP70	0.0146018	up	59.8901	59.8901	5.90425
CHORDC1	0.0455264	down	5.60368	-5.60368	-2.48637
COL15A1	0.0450704	down	20.3289	-20.3289	-4.34546
COL4A3BP	0.0328142	up	8.12744	8.12744	3.0228
COL5A1	0.0369364	down	5.70161	-5.70161	-2.51137
COL6A3	0.0176023	down	6.87055	-6.87055	-2.78043
COMTD1	0.0316672	up	23.1565	23.1565	4.53334
CPD	0.0129903	down	77.7759	-77.7759	-6.28125
CREB3L1	0.00365302	down	78.9346	-78.9346	-6.30259
CTGLF1	0.0438597	up	24.5569	24.5569	4.61806
CX3CL1	0.00737901	down	102.286	-102.286	-6.67647
CYBA	0.0219847	up	46.4458	46.4458	5.53748
DAP3	0.0421829	up	32.9002	32.9002	5.04002
DENND2A	0.0342512	up	33.894	33.894	5.08296
DHDH	0.0113636	up	35.3662	35.3662	5.1443
DHX33	0.0410342	down	8.58117	-8.58117	-3.10117
DNAJC11	0.00863624	up	16.5916	16.5916	4.05238
DNAJC5G	0.0481404	up	18.0963	18.0963	4.17762
DNMBP	0.023096	up	34.5699	34.5699	5.11144
DNTTIP1	0.0485398	up	9.38368	9.38368	3.23015
DOPEY1	0.0159934	up	40.355	40.355	5.33467
DYNC1I2	0.0230249	up	28.52	28.52	4.8339
E2F4	0.0358983	down	12.9852	-12.9852	-3.6988
ECH1	0.0473878	up	16.9816	16.9816	4.0859
ELAC2	0.0323479	up	34.3375	34.3375	5.10171
FADS2	0.0217932	down	31.1845	-31.1845	-4.96276
FAM113A	0.022328	up	32.7484	32.7484	5.03335
FBXL18	0.00589331	up	24.7495	24.7495	4.62933
FBXL20	0.0423785	up	35.8154	35.8154	5.16251
FGD1	0.00079184	down	520.991	-520.991	-9.02511
FLJ21986	0.0205086	down	7.20514	-7.20514	-2.84903
FLJ23356	0.0448678	up	22.1674	22.1674	4.47037
FLJ35767	0.00720349	down	51.363	-51.363	-5.68266
FLT3LG	0.040287	up	31.0113	31.0113	4.95472
FLVCR2	0.03259	down	5.03569	-5.03569	-2.33219
FLYWCH2	0.00540159	up	71.4796	71.4796	6.15946
FNTB	0.0132334	up	54.1652	54.1652	5.75929
FOS	0.0456877	up	26.973	26.973	4.75345
FZD3	0.0400098	down	14.6193	-14.6193	-3.8698
GATM	0.0101834	up	53.383	53.383	5.73831
GHDC	0.0294316	up	26.1621	26.1621	4.70941
GIMAP5	0.0427087	down	12.3101	-12.3101	-3.62177
GNG10	0.000577401	up	145.925	145.925	7.18908
GNG2	0.0456282	up	20.244	20.244	4.33942
GNGT2	0.0109881	up	11.6338	11.6338	3.54025
GOLGA8A	0.0283636	up	19.0351	19.0351	4.25059
GPR18	0.0480302	up	26.7748	26.7748	4.7428
GPR89A	0.00330738	up	84.1053	84.1053	6.39412
GRK6	0.0226128	up	19.6923	19.6923	4.29956
GTF2B	0.0297068	up	24.6032	24.6032	4.62077
H1F0	0.043627	down	5.8558	-5.8558	-2.54987
HIST1H2BH	0.00219839	down	12.1822	-12.1822	-3.60671
HIST1H3G	0.0296495	down	11.3076	-11.3076	-3.49922
HIST3H2A	0.0484461	up	7.23853	7.23853	2.8557
HLA-C	0.0439763	down	27.9345	-27.9345	-4.80398
HSDL1	0.00781655	up	44.3034	44.3034	5.46934
HSPA1A	0.0251846	down	18.217	-18.217	-4.18721
ICAM3	0.0272773	up	12.8443	12.8443	3.68306
IGFL3	0.0286939	up	22.0521	22.0521	4.46285
IKBKE	0.0397997	up	20.5654	20.5654	4.36215
IL1B	0.0250989	down	47.6556	-47.6556	-5.57457
INPP4B	0.003081	down	102.57	-102.57	-6.68046
INTS4	0.0236705	up	10.0017	10.0017	3.32218
IQGAP1	0.00913377	down	24.6412	-24.6412	-4.623
IRGQ	0.0441206	up	29.2475	29.2475	4.87024
ITGA10	0.00205363	up	188.131	188.131	7.5556
KATNB1	0.0406308	up	34.5802	34.5802	5.11187
KBTBD11	0.0133825	up	54.498	54.498	5.76813
KCNA3	0.0272704	up	34.6115	34.6115	5.11318
KCNJ3	0.0125009	down	49.016	-49.016	-5.61518
KIAA0196	0.0112861	up	19.9248	19.9248	4.3165
KIAA1958	0.0228205	up	27.3417	27.3417	4.77303
KIFC1	0.0111559	up	63.2612	63.2612	5.98325
KLHL20	0.0243835	up	32.4501	32.4501	5.02015
LAMC3	0.0203464	down	38.7473	-38.7473	-5.27602
LAPTM5	0.0288432	up	29.3823	29.3823	4.87687
LMO7	0.0120363	up	49.239	49.239	5.62173
LNPEP	0.0206116	up	8.95702	8.95702	3.16302
LRRC32	0.0186766	down	36.8721	-36.8721	-5.20446
LZIC	0.0291786	up	39.5526	39.5526	5.3057
MAD1L1	0.00191581	up	23.977	23.977	4.58358
MAP3K14	0.0321842	up	19.2928	19.2928	4.26999
MARK3	0.0347984	up	7.52396	7.52396	2.91149
MCPH1	0.0176138	up	70.3613	70.3613	6.13671
MED10	0.0188088	up	66.873	66.873	6.06335
MFAP1	0.0301155	up	40.3817	40.3817	5.33563
MFAP5	0.0471757	down	10.2838	-10.2838	-3.3623
MICAL1	0.0122218	up	44.6425	44.6425	5.48035
MIXL1	0.00317448	up	158.538	158.538	7.30868
MKNK2	0.0189216	up	13.1844	13.1844	3.72076
MLL3	0.0334839	up	8.83077	8.83077	3.14254
MON1A	0.0113563	up	14.9441	14.9441	3.9015
MRPL41	0.0220666	up	49.6628	49.6628	5.63409
MT1G	0.0296359	down	35.5836	-35.5836	-5.15314
MTIF2	0.00430333	up	18.6213	18.6213	4.21888
MTMR15	0.0271796	up	25.3229	25.3229	4.66237
MX2	0.0443822	down	8.38316	-8.38316	-3.06749
MYBPH	0.0219306	down	24.9663	-24.9663	-4.64191
MYCBP	0.0101818	up	51.273	51.273	5.68013
MYH3	0.00181338	up	162.12	162.12	7.34091
MYO18A	0.0235934	up	8.35251	8.35251	3.06221
NCAPD3	0.0368666	up	34.4639	34.4639	5.10702
NCK2	0.0248182	down	9.91017	-9.91017	-3.30891
NEDD1	0.0450264	up	15.9475	15.9475	3.99526
NID1	0.0494137	up	11.2147	11.2147	3.48732
NUP160	0.0259023	up	29.975	29.975	4.90569
OCRL	0.0308685	down	8.27889	-8.27889	-3.04944
OSTF1	0.0210938	up	17.0461	17.0461	4.09137
OXSR1	0.0407505	up	21.4623	21.4623	4.42374
PAFAH1B1	0.0423292	up	8.76259	8.76259	3.13136
PAK1	0.0209849	down	24.8478	-24.8478	-4.63504
PAPLN	0.0244107	up	32.5575	32.5575	5.02492
PAPOLG	0.034604	up	21.6271	21.6271	4.43477
PARP15	0.020563	up	23.4586	23.4586	4.55205
PCDHGB5	0.038087	down	41.2177	-41.2177	-5.36519
PDF	0.0146029	up	9.08176	9.08176	3.18297
PDZK3	0.0360258	up	14.859	14.859	3.89326
PFKP	0.0411886	up	37.9677	37.9677	5.2467
PHKG2	0.00864375	up	36.6489	36.6489	5.1957
PHPT1	0.0229402	up	10.8995	10.8995	3.4462
PIK3C2B	0.025144	up	38.8586	38.8586	5.28016
PIP4K2B	0.0392504	up	7.06301	7.06301	2.82028
PLEKHA3	0.00575971	up	48.0913	48.0913	5.5877
PLEKHF2	0.0200876	up	8.84311	8.84311	3.14455
PLXNA3	0.0365249	up	22.173	22.173	4.47073
PMAIP1	0.0410389	down	6.17871	-6.17871	-2.6273
POLD1	0.00490321	up	64.1824	64.1824	6.00411
POLR1A	0.00750682	up	55.2917	55.2917	5.78899
POLR2I	0.0362471	up	24.3337	24.3337	4.60488
POLS	0.0465281	down	18.9888	-18.9888	-4.24707
POU2F1	0.0167938	up	37.304	37.304	5.22126
POU4F1	0.00101077	up	138.53	138.53	7.11405
PRKCA	0.0340953	up	12.7888	12.7888	3.67681
PROSC	0.0259228	up	35.0441	35.0441	5.1311
PRPH	0.0229789	up	30.8316	30.8316	4.94634
PRPSAP1	0.0266827	up	45.9661	45.9661	5.5225
PTK2	0.0418034	down	7.75131	-7.75131	-2.95444
PUS7L	0.0277346	up	26.4259	26.4259	4.72388
REG1B	0.0113957	down	272.239	-272.239	-8.08873
RELB	0.0350419	up	13.3494	13.3494	3.7387
RHOB	0.0386544	down	11.1754	-11.1754	-3.48226
RINL	0.0201554	up	31.1706	31.1706	4.96211
RIPK1	0.0498745	up	20.2397	20.2397	4.33912
RNH1	0.00366784	up	25.1736	25.1736	4.65384
ROR2	0.00311245	down	90.8356	-90.8356	-6.50519
RPP25	0.0462948	up	12.686	12.686	3.66516
RRAGA	0.0394446	down	20.1778	-20.1778	-4.3347
RRP12	0.00868407	up	65.5314	65.5314	6.03411
S100A4	0.0436938	up	13.2189	13.2189	3.72453
S100A9	0.0169855	down	37.0479	-37.0479	-5.21132
S1PR2	0.0499653	down	21.3849	-21.3849	-4.41852
SCPEP1	0.0259633	down	7.26465	-7.26465	-2.86089
SDCCAG8	0.0142963	up	51.0852	51.0852	5.67483
SDSL	0.0266735	up	26.3607	26.3607	4.72032
SELL	0.0284313	up	28.5302	28.5302	4.83442
SETX	0.0320948	up	13.9267	13.9267	3.79979
SGTA	0.0191904	up	45.9299	45.9299	5.52136
SH2B1	0.0333109	up	13.2842	13.2842	3.73163
SIAH2	0.0461986	down	5.90754	-5.90754	-2.56256
SIGLEC1	0.0301006	down	29.5495	-29.5495	-4.88506
SLC19A3	0.0337581	up	29.9626	29.9626	4.90509
SLC45A3	0.0034338	up	82.6662	82.6662	6.36923
SLPI	0.0134234	down	91.3572	-91.3572	-6.51345
SMARCC1	0.0340583	up	34.7084	34.7084	5.11721
SMARCD1	0.0453125	up	5.60589	5.60589	2.48694
SNRPD3	0.0346322	up	28.4374	28.4374	4.82972
SNX11	0.0265477	up	6.63782	6.63782	2.73071
SNX12	0.0184038	up	38.5843	38.5843	5.26994
SSX1	0.0335293	down	103.479	-103.479	-6.6932
SYTL4	0.0295588	down	20.4365	-20.4365	-4.35308
TCF19	0.0233045	down	7.89548	-7.89548	-2.98103
TEAD2	0.013442	down	75.4275	-75.4275	-6.23702
TGFB3	0.02858	up	28.6419	28.6419	4.84006
TIAM1	0.0119357	up	32.8427	32.8427	5.0375
TM4SF4	0.0387296	down	45.9703	-45.9703	-5.52263
TMEM126A	0.0184363	up	35.6527	35.6527	5.15594
TMEM158	0.025578	down	16.9196	-16.9196	-4.08063
TMEM203	0.0136575	up	40.7558	40.7558	5.34893
TMEM57	0.033925	up	18.3934	18.3934	4.20112
TMEM8	0.0236479	up	31.6597	31.6597	4.98458
TMTC3	0.0260824	up	6.25068	6.25068	2.64401
TNKS1BP1	0.000508894	up	107.88	107.88	6.75328
TRAF3IP3	0.00288495	up	97.9408	97.9408	6.61384
TRIP6	0.0352864	up	5.77237	5.77237	2.52916
TSEN54	0.0251225	up	33.2815	33.2815	5.05665
TTYH3	0.00994226	down	23.8946	-23.8946	-4.57861
TYROBP	0.0368416	up	27.164	27.164	4.76363
U1SNRNPBP	0.0240624	up	11.9053	11.9053	3.57353
USPL1	0.0447278	down	6.197	-6.197	-2.63157
VWCE	7.18718e-05	up	519.791	519.791	9.02179
WDR73	0.0218594	up	30.5027	30.5027	4.93087
WDR85	0.0290399	up	18.2873	18.2873	4.19277
WNT10A	0.0471263	up	11.639	11.639	3.5409
ZBTB3	0.0247638	up	51.1051	51.1051	5.67539
ZFAND2B	0.0192253	up	15.4442	15.4442	3.94899
ZKSCAN4	0.0482833	up	21.8137	21.8137	4.44716
ZNF439	0.0349044	up	24.1004	24.1004	4.59098
ZNF524	0.0266213	up	14.6453	14.6453	3.87236
ZNF746	0.0252181	up	64.2565	64.2565	6.00577
ZNHIT1	0.0437955	up	11.1193	11.1193	3.47499
ZZEF1	0.0346882	up	26.2642	26.2642	4.71502
