# Supplementary material for: The presence of Epstein-Barr virus significantly impacts the transcriptional profile in immunodeficiency-associated Burkitt lymphoma
Source: Front Microbiol. 2015 Jun 10;6:556. doi: 10.3389/fmicb.2015.00556 (PMC4462103; doi:10.3389/fmicb.2015.00556)
Supplement: Supplementary file 5 [file Table5.XLS]

## Sheet: Sheet1
Supplementary Table 5. Genes downregulated in EBV-positive immunodeficiency-related Burkitt Lymphoma potentially targeted by the overexpressed cellular microRNAs in the same tumor type
Target gene	Targeting cellular miRNA
FOS	hsa-miR-1178
SELL	hsa-miR-1178
ABCA3	hsa-miR-148a
APEH	hsa-miR-148a
ARRB1	hsa-miR-148a
ATP5F1	hsa-miR-148a
CYBA	hsa-miR-148a
DYNC1I2	hsa-miR-148a
ECH1	hsa-miR-148a
ECH1	hsa-miR-148a
FNTB	hsa-miR-148a
GNG10	hsa-miR-148a
GRK6	hsa-miR-148a
MKNK2	hsa-miR-148a
MKNK2	hsa-miR-148a
GTF2B	hsa-miR-148a
KIFC1	hsa-miR-148a
LNPEP	hsa-miR-148a
MARK3	hsa-miR-148a
MTIF2	hsa-miR-148a
NID1	hsa-miR-148a
PAFAH1B1	hsa-miR-148a
PAFAH1B1	hsa-miR-148a
PFKP	hsa-miR-148a
PHKG2	hsa-miR-148a
PIK3C2B	hsa-miR-148a
POLD1	hsa-miR-148a
POLR2I	hsa-miR-148a
POU2F1	hsa-miR-148a
POU2F1	hsa-miR-148a
POU4F1	hsa-miR-148a
PRKCA	hsa-miR-148a
PRPSAP1	hsa-miR-148a
PRPSAP1	hsa-miR-148a
ALDH18A1	hsa-miR-148a
RNH1	hsa-miR-148a
SGTA	hsa-miR-148a
SMARCC1	hsa-miR-148a
SMARCD1	hsa-miR-148a
SMARCD1	hsa-miR-148a
SNRPD3	hsa-miR-148a
SNRPD3	hsa-miR-148a
TGFB3	hsa-miR-148a
TIAM1	hsa-miR-148a
TRIP6	hsa-miR-148a
DAP3	hsa-miR-148a
MAD1L1	hsa-miR-148a
PIP4K2B	hsa-miR-148a
PIP4K2B	hsa-miR-148a
ITGA10	hsa-miR-148a
API5	hsa-miR-148a
KIAA0196	hsa-miR-148a
KIAA0196	hsa-miR-148a
OXSR1	hsa-miR-148a
KATNB1	hsa-miR-148a
PROSC	hsa-miR-148a
PROSC	hsa-miR-148a
GOLGA8A	hsa-miR-148a
GOLGA8A	hsa-miR-148a
SETX	hsa-miR-148a
ZZEF1	hsa-miR-148a
RRP12	hsa-miR-148a
DNMBP	hsa-miR-148a
NUP160	hsa-miR-148a
BICD2	hsa-miR-148a
BICD2	hsa-miR-148a
NCAPD3	hsa-miR-148a
CCNDBP1	hsa-miR-148a
POLR1A	hsa-miR-148a
SH2B1	hsa-miR-148a
MYCBP	hsa-miR-148a
MYCBP	hsa-miR-148a
DENND2A	hsa-miR-148a
PHPT1	hsa-miR-148a
SNX11	hsa-miR-148a
SNX12	hsa-miR-148a
SNX12	hsa-miR-148a
DNAJC11	hsa-miR-148a
DNAJC11	hsa-miR-148a
ARFGAP1	hsa-miR-148a
ELAC2	hsa-miR-148a
MICAL1	hsa-miR-148a
PAPOLG	hsa-miR-148a
MCPH1	hsa-miR-148a
ZBTB3	hsa-miR-148a
FBXL18	hsa-miR-148a
FBXL18	hsa-miR-148a
ATHL1	hsa-miR-148a
HSDL1	hsa-miR-148a
HSDL1	hsa-miR-148a
LZIC	hsa-miR-148a
LZIC	hsa-miR-148a
BUD13	hsa-miR-148a
ABHD14B	hsa-miR-148a
FBXL20	hsa-miR-148a
TNKS1BP1	hsa-miR-148a
TNKS1BP1	hsa-miR-148a
INTS4	hsa-miR-148a
HIST3H2A	hsa-miR-148a
TMEM203	hsa-miR-148a
DNTTIP1	hsa-miR-148a
IRGQ	hsa-miR-148a
IRGQ	hsa-miR-148a
ZNF746	hsa-miR-148a
TMTC3	hsa-miR-148a
TSEN54	hsa-miR-148a
MYO18A	hsa-miR-148a
GPR89A	hsa-miR-148a
ABCA3	hsa-miR-200b
APEH	hsa-miR-200b
ARRB1	hsa-miR-200b
ATP5F1	hsa-miR-200b
CYBA	hsa-miR-200b
DYNC1I2	hsa-miR-200b
ECH1	hsa-miR-200b
FNTB	hsa-miR-200b
FOS	hsa-miR-200b
FOS	hsa-miR-200b
GNG10	hsa-miR-200b
GRK6	hsa-miR-200b
MKNK2	hsa-miR-200b
GTF2B	hsa-miR-200b
KIFC1	hsa-miR-200b
LNPEP	hsa-miR-200b
MARK3	hsa-miR-200b
MTIF2	hsa-miR-200b
NID1	hsa-miR-200b
PAFAH1B1	hsa-miR-200b
PFKP	hsa-miR-200b
PHKG2	hsa-miR-200b
PIK3C2B	hsa-miR-200b
POLD1	hsa-miR-200b
POLR2I	hsa-miR-200b
POU2F1	hsa-miR-200b
POU4F1	hsa-miR-200b
PRKCA	hsa-miR-200b
PRPSAP1	hsa-miR-200b
ALDH18A1	hsa-miR-200b
RNH1	hsa-miR-200b
SGTA	hsa-miR-200b
SMARCC1	hsa-miR-200b
SMARCD1	hsa-miR-200b
SNRPD3	hsa-miR-200b
TGFB3	hsa-miR-200b
TIAM1	hsa-miR-200b
TRIP6	hsa-miR-200b
DAP3	hsa-miR-200b
MAD1L1	hsa-miR-200b
PIP4K2B	hsa-miR-200b
ITGA10	hsa-miR-200b
KIAA0196	hsa-miR-200b
OXSR1	hsa-miR-200b
KATNB1	hsa-miR-200b
PROSC	hsa-miR-200b
GOLGA8A	hsa-miR-200b
SETX	hsa-miR-200b
ZZEF1	hsa-miR-200b
RRP12	hsa-miR-200b
DNMBP	hsa-miR-200b
NUP160	hsa-miR-200b
BICD2	hsa-miR-200b
NCAPD3	hsa-miR-200b
CCNDBP1	hsa-miR-200b
POLR1A	hsa-miR-200b
SH2B1	hsa-miR-200b
MYCBP	hsa-miR-200b
DENND2A	hsa-miR-200b
KLHL20	hsa-miR-200b
PHPT1	hsa-miR-200b
SNX11	hsa-miR-200b
SNX12	hsa-miR-200b
DNAJC11	hsa-miR-200b
ARFGAP1	hsa-miR-200b
ELAC2	hsa-miR-200b
MICAL1	hsa-miR-200b
MCPH1	hsa-miR-200b
ZBTB3	hsa-miR-200b
FBXL18	hsa-miR-200b
ATHL1	hsa-miR-200b
HSDL1	hsa-miR-200b
LZIC	hsa-miR-200b
BUD13	hsa-miR-200b
ABHD14B	hsa-miR-200b
FBXL20	hsa-miR-200b
TNKS1BP1	hsa-miR-200b
INTS4	hsa-miR-200b
HIST3H2A	hsa-miR-200b
TMEM203	hsa-miR-200b
DNTTIP1	hsa-miR-200b
IRGQ	hsa-miR-200b
ZNF746	hsa-miR-200b
TSEN54	hsa-miR-200b
MYO18A	hsa-miR-200b
GPR89A	hsa-miR-200b
ABCA3	hsa-miR-26a
APEH	hsa-miR-26a
ARRB1	hsa-miR-26a
ATP5F1	hsa-miR-26a
CYBA	hsa-miR-26a
DYNC1I2	hsa-miR-26a
ECH1	hsa-miR-26a
FNTB	hsa-miR-26a
GNG10	hsa-miR-26a
GRK6	hsa-miR-26a
MKNK2	hsa-miR-26a
GTF2B	hsa-miR-26a
KIFC1	hsa-miR-26a
LNPEP	hsa-miR-26a
MARK3	hsa-miR-26a
MTIF2	hsa-miR-26a
NID1	hsa-miR-26a
PAFAH1B1	hsa-miR-26a
PFKP	hsa-miR-26a
PHKG2	hsa-miR-26a
PIK3C2B	hsa-miR-26a
POLD1	hsa-miR-26a
POLR2I	hsa-miR-26a
POU2F1	hsa-miR-26a
POU4F1	hsa-miR-26a
PRKCA	hsa-miR-26a
PRPSAP1	hsa-miR-26a
ALDH18A1	hsa-miR-26a
RNH1	hsa-miR-26a
SGTA	hsa-miR-26a
SMARCC1	hsa-miR-26a
SMARCD1	hsa-miR-26a
SNRPD3	hsa-miR-26a
TGFB3	hsa-miR-26a
TIAM1	hsa-miR-26a
TRIP6	hsa-miR-26a
DAP3	hsa-miR-26a
MAD1L1	hsa-miR-26a
PIP4K2B	hsa-miR-26a
ITGA10	hsa-miR-26a
KIAA0196	hsa-miR-26a
OXSR1	hsa-miR-26a
KATNB1	hsa-miR-26a
PROSC	hsa-miR-26a
GOLGA8A	hsa-miR-26a
SETX	hsa-miR-26a
ZZEF1	hsa-miR-26a
RRP12	hsa-miR-26a
DNMBP	hsa-miR-26a
NUP160	hsa-miR-26a
BICD2	hsa-miR-26a
NCAPD3	hsa-miR-26a
CCNDBP1	hsa-miR-26a
POLR1A	hsa-miR-26a
SH2B1	hsa-miR-26a
MYCBP	hsa-miR-26a
DENND2A	hsa-miR-26a
PHPT1	hsa-miR-26a
SNX11	hsa-miR-26a
SNX12	hsa-miR-26a
DNAJC11	hsa-miR-26a
ARFGAP1	hsa-miR-26a
ELAC2	hsa-miR-26a
MICAL1	hsa-miR-26a
MCPH1	hsa-miR-26a
ZBTB3	hsa-miR-26a
FBXL18	hsa-miR-26a
ATHL1	hsa-miR-26a
HSDL1	hsa-miR-26a
LZIC	hsa-miR-26a
BUD13	hsa-miR-26a
ABHD14B	hsa-miR-26a
FBXL20	hsa-miR-26a
TNKS1BP1	hsa-miR-26a
INTS4	hsa-miR-26a
HIST3H2A	hsa-miR-26a
TMEM203	hsa-miR-26a
DNTTIP1	hsa-miR-26a
IRGQ	hsa-miR-26a
ZNF746	hsa-miR-26a
TSEN54	hsa-miR-26a
MYO18A	hsa-miR-26a
GPR89A	hsa-miR-26a
FOS	Hsa-miR-668
ABCA3	hsa-miR-877
APEH	hsa-miR-877
ARRB1	hsa-miR-877
ATP5F1	hsa-miR-877
CYBA	hsa-miR-877
DYNC1I2	hsa-miR-877
ECH1	hsa-miR-877
FNTB	hsa-miR-877
GNG10	hsa-miR-877
GRK6	hsa-miR-877
MKNK2	hsa-miR-877
GTF2B	hsa-miR-877
KIFC1	hsa-miR-877
LNPEP	hsa-miR-877
MARK3	hsa-miR-877
MTIF2	hsa-miR-877
NID1	hsa-miR-877
PAFAH1B1	hsa-miR-877
PFKP	hsa-miR-877
PHKG2	hsa-miR-877
PIK3C2B	hsa-miR-877
POLD1	hsa-miR-877
POLR2I	hsa-miR-877
POU2F1	hsa-miR-877
POU4F1	hsa-miR-877
PRKCA	hsa-miR-877
PRPSAP1	hsa-miR-877
ALDH18A1	hsa-miR-877
RNH1	hsa-miR-877
SGTA	hsa-miR-877
SMARCC1	hsa-miR-877
SMARCD1	hsa-miR-877
SNRPD3	hsa-miR-877
TGFB3	hsa-miR-877
TIAM1	hsa-miR-877
TRIP6	hsa-miR-877
DAP3	hsa-miR-877
MAD1L1	hsa-miR-877
PIP4K2B	hsa-miR-877
ITGA10	hsa-miR-877
KIAA0196	hsa-miR-877
OXSR1	hsa-miR-877
KATNB1	hsa-miR-877
PROSC	hsa-miR-877
GOLGA8A	hsa-miR-877
SETX	hsa-miR-877
ZZEF1	hsa-miR-877
RRP12	hsa-miR-877
DNMBP	hsa-miR-877
NUP160	hsa-miR-877
BICD2	hsa-miR-877
NCAPD3	hsa-miR-877
CCNDBP1	hsa-miR-877
POLR1A	hsa-miR-877
SH2B1	hsa-miR-877
MYCBP	hsa-miR-877
DENND2A	hsa-miR-877
PHPT1	hsa-miR-877
SNX11	hsa-miR-877
SNX12	hsa-miR-877
DNAJC11	hsa-miR-877
ARFGAP1	hsa-miR-877
ELAC2	hsa-miR-877
MICAL1	hsa-miR-877
MCPH1	hsa-miR-877
ZBTB3	hsa-miR-877
FBXL18	hsa-miR-877
ATHL1	hsa-miR-877
HSDL1	hsa-miR-877
LZIC	hsa-miR-877
BUD13	hsa-miR-877
ABHD14B	hsa-miR-877
FBXL20	hsa-miR-877
TNKS1BP1	hsa-miR-877
INTS4	hsa-miR-877
HIST3H2A	hsa-miR-877
TMEM203	hsa-miR-877
DNTTIP1	hsa-miR-877
IRGQ	hsa-miR-877
ZNF746	hsa-miR-877
TSEN54	hsa-miR-877
MYO18A	hsa-miR-877
GPR89A	hsa-miR-877
