# Supplementary material for: The presence of Epstein-Barr virus significantly impacts the transcriptional profile in immunodeficiency-associated Burkitt lymphoma
Source: Front Microbiol. 2015 Jun 10;6:556. doi: 10.3389/fmicb.2015.00556 (PMC4462103; doi:10.3389/fmicb.2015.00556)
Supplement: Supplementary file 6 [file Table6.XLS]

## Sheet: Sheet1
Supplementary Table 6. Genes downregulated in EBV-positive immunodeficiency-related Burkitt Lymphoma potentially targeted by the overexpressed EBV-encoded microRNAs in the same tumor type.
Target gene	Targeting cellular miRNA
PAPOLG	ebv-miR-bart1-3p
MARK3	ebv-miR-bart1-3p
PAFAH1B1	ebv-miR-bart10
FBXL20	ebv-miR-bart11-5p
OXSR1	ebv-miR-bart15
SNX11	ebv-miR-bart15
TRIP6	ebv-miR-bart17-5p
SNX12	ebv-miR-bart17-5p
U1SNRNPBP	ebv-miR-bart18-5p
KLHL20	ebv-miR-bart18-5p
TMEM126A	ebv-miR-bart19-3p
FNTB	ebv-miR-bart19-3p
MLL3	ebv-miR-bart22
TNKS1BP1	ebv-miR-bart22
COL4A3BP	ebv-miR-bart22
GOLGA8A	ebv-miR-bart3
SMARCC1	ebv-miR-bart3
POU2F1	ebv-miR-bart3
TMTC3	ebv-miR-bart4
MKNK2	ebv-miR-bart6-3p
PLEKHF2	ebv-miR-bart6-5p
NEDD1	ebv-miR-bart7
LZIC	ebv-miR-bart9
