# Supplementary material for: The presence of Epstein-Barr virus significantly impacts the transcriptional profile in immunodeficiency-associated Burkitt lymphoma
Source: Front Microbiol. 2015 Jun 10;6:556. doi: 10.3389/fmicb.2015.00556 (PMC4462103; doi:10.3389/fmicb.2015.00556)
Supplement: Supplementary file 7 [file Table7.XLS]

## Sheet: Sheet1
Supplementary Table 7. Genes downregulated in EBV-positive immunodeficiency-related Burkitt Lymphoma potentially targeted by both the overexpressed cellular and viral microRNAs in the same tumor type.
Target gene	Targeting cellular miRNA	Targeting EBV miRNA
FBXL20	hsa-miR-148a	ebv-miR-bart11-5p
FBXL20	hsa-miR-200b	ebv-miR-bart11-5p
FBXL20	hsa-miR-26a	ebv-miR-bart11-5p
FBXL20	hsa-miR-877	ebv-miR-bart11-5p
FNTB	hsa-miR-148a	ebv-miR-bart19-3p
FNTB	hsa-miR-200b	ebv-miR-bart19-3p
FNTB	hsa-miR-26a	ebv-miR-bart19-3p
FNTB	hsa-miR-877	ebv-miR-bart19-3p
GOLGA8A	hsa-miR-148a	ebv-miR-bart3
GOLGA8A	hsa-miR-148a	ebv-miR-bart3
GOLGA8A	hsa-miR-200b	ebv-miR-bart3
GOLGA8A	hsa-miR-26a	ebv-miR-bart3
GOLGA8A	hsa-miR-877	ebv-miR-bart3
KLHL20	hsa-miR-200b	ebv-miR-bart18-5p
LZIC	hsa-miR-148a	ebv-miR-bart9
LZIC	hsa-miR-148a	ebv-miR-bart9
LZIC	hsa-miR-200b	ebv-miR-bart9
LZIC	hsa-miR-26a	ebv-miR-bart9
LZIC	hsa-miR-877	ebv-miR-bart9
MARK3	hsa-miR-148a	ebv-miR-bart1-3p
MARK3	hsa-miR-200b	ebv-miR-bart1-3p
MARK3	hsa-miR-26a	ebv-miR-bart1-3p
MARK3	hsa-miR-877	ebv-miR-bart1-3p
MKNK2	hsa-miR-148a	ebv-miR-bart6-3p
MKNK2	hsa-miR-148a	ebv-miR-bart6-3p
MKNK2	hsa-miR-200b	ebv-miR-bart6-3p
MKNK2	hsa-miR-26a	ebv-miR-bart6-3p
MKNK2	hsa-miR-877	ebv-miR-bart6-3p
OXSR1	hsa-miR-148a	ebv-miR-bart15
OXSR1	hsa-miR-200b	ebv-miR-bart15
OXSR1	hsa-miR-26a	ebv-miR-bart15
OXSR1	hsa-miR-877	ebv-miR-bart15
PAFAH1B1	hsa-miR-148a	ebv-miR-bart10
PAFAH1B1	hsa-miR-148a	ebv-miR-bart10
PAFAH1B1	hsa-miR-200b	ebv-miR-bart10
PAFAH1B1	hsa-miR-26a	ebv-miR-bart10
PAFAH1B1	hsa-miR-877	ebv-miR-bart10
PAPOLG	hsa-miR-148a	ebv-miR-bart1-3p
POU2F1	hsa-miR-148a	ebv-miR-bart3
POU2F1	hsa-miR-148a	ebv-miR-bart3
POU2F1	hsa-miR-200b	ebv-miR-bart3
POU2F1	hsa-miR-26a	ebv-miR-bart3
POU2F1	hsa-miR-877	ebv-miR-bart3
SMARCC1	hsa-miR-148a	ebv-miR-bart3
SMARCC1	hsa-miR-200b	ebv-miR-bart3
SMARCC1	hsa-miR-26a	ebv-miR-bart3
SMARCC1	hsa-miR-877	ebv-miR-bart3
SNX11	hsa-miR-148a	ebv-miR-bart15
SNX11	hsa-miR-200b	ebv-miR-bart15
SNX11	hsa-miR-26a	ebv-miR-bart15
SNX11	hsa-miR-877	ebv-miR-bart15
SNX12	hsa-miR-148a	ebv-miR-bart17-5p
SNX12	hsa-miR-148a	ebv-miR-bart17-5p
SNX12	hsa-miR-200b	ebv-miR-bart17-5p
SNX12	hsa-miR-26a	ebv-miR-bart17-5p
SNX12	hsa-miR-877	ebv-miR-bart17-5p
TMTC3	hsa-miR-148a	ebv-miR-bart4
TNKS1BP1	hsa-miR-148a	ebv-miR-bart22
TNKS1BP1	hsa-miR-148a	ebv-miR-bart22
TNKS1BP1	hsa-miR-200b	ebv-miR-bart22
TNKS1BP1	hsa-miR-26a	ebv-miR-bart22
TNKS1BP1	hsa-miR-877	ebv-miR-bart22
TRIP6	hsa-miR-148a	ebv-miR-bart17-5p
TRIP6	hsa-miR-200b	ebv-miR-bart17-5p
TRIP6	hsa-miR-26a	ebv-miR-bart17-5p
TRIP6	hsa-miR-877	ebv-miR-bart17-5p
